# Supplementary material for: Processing of Candida albicans Ece1p Is Critical for Candidalysin Maturation and Fungal Virulence
Source: mBio. 2018 Jan 23;9(1):e02178-17. doi: 10.1128/mBio.02178-17 (PMC5784256; doi:10.1128/mBio.02178-17)
Supplement: DATA SET S1 [file mbo001183688sd1.xlsx]

## Sheet: Sample details
Sample name	Strain	Special condition
SC5314 (1)	SC5314 (Wild type)
SC5314 (2)	SC5314 (Wild type)
BWP17-CIp30 (1)	BWP17/CIp30 (Isogenic Wild type)
BWP17-CIp30 (2)	BWP17/CIp30 (Isogenic Wild type)
BWP17-CIp30 (3)	BWP17/CIp30 (Isogenic Wild type)
BWP17-CIp30 3h	BWP17/CIp30 (Isogenic Wild type)	3 h Hyphal induction, instead of 18 h
OECs+Wt 3h (1)	BWP17/CIp30 (Isogenic Wild type)	TR146 oral epithelial cells infected for 3 h with Wt C. albicans, analysed supernatant
OECs+Wt 3h (2)	BWP17/CIp30 (Isogenic Wild type)	TR146 oral epithelial cells infected for 3 h with Wt C. albicans, analysed supernatant
OECs+Wt 18h	BWP17/CIp30 (Isogenic Wild type)	TR146 oral epithelial cells infected for 18 h with Wt C. albicans, analysed supernatant
PepstatinA	BWP17/CIp30 (Isogenic Wild type)	Added PepstatinA (dissolved in EtOH) to the hyphae-inducing medium
EtOH ctrl	BWP17/CIp30 (Isogenic Wild type)	Added same amount of EtOH as for the PepstatinA sample to the hyphae-inducing medium
ece1ΔΔ (1)	ece1Δ/Δ
ece1ΔΔ (2)	ece1Δ/Δ
ece1ΔΔ+ECE1	ece1Δ/Δ+ECE1
ece1ΔΔ+ECE1Δ184-279	ece1Δ/Δ+ECE1Δ184-279
kex1ΔΔ (1)	kex1Δ/Δ
kex1ΔΔ (2)	kex1Δ/Δ
kex1ΔΔ (3)	kex1Δ/Δ
kex1ΔΔ+KEX1	kex1Δ/Δ+KEX1
R31A (1)	ece1Δ/Δ+ECE1R31A
R31A (2)	ece1Δ/Δ+ECE1R31A
R61A (1)	ece1Δ/Δ+ECE1R61A
R61A (2)	ece1Δ/Δ+ECE1R61A
R93A (1)	ece1Δ/Δ+ECE1R93A
R93A (2)	ece1Δ/Δ+ECE1R93A
R126A (1)	ece1Δ/Δ+ECE1R126A
R126A (2)	ece1Δ/Δ+ECE1R126A
R160A	ece1Δ/Δ+ECE1R160A
R194A	ece1Δ/Δ+ECE1R194A
R228A	ece1Δ/Δ+ECE1R228A
R61A + R93A (1)	ece1Δ/Δ+ECE1R61AR93A
R61A + R93A (2)	ece1Δ/Δ+ECE1R61AR93A
all KA	ece1Δ/Δ+ECE1allKA

## Sheet: SC5314 (1)
Accession	Description		ΣCoverage	Σ# Proteins	Σ# Unique Peptides	Σ# Peptides	Σ# PSMs	Score A7	Coverage A7	# Peptides A7	# PSM A7	Score B7	Coverage B7	# Peptides B7	# PSM B7	Score C7	Coverage C7	# Peptides C7	# PSM C7	# AAs	MW [kDa]	calc. pI
C4_03470C_A	ECE1		59.04	1	23	23	815	1193.24	54.24	19	241	1688.46	53.87	18	341	1153.02	49.08	18	233	271	28.8603	5.77002
	Sequence	Ece1 peptide	# PSMs	Modifications	MH+ [Da]	q-Value	PEP	A7	XCorr A7	B7	XCorr B7	C7	XCorr C7	Charge A7	m/z [Da] A7	RT A7	Charge B7	m/z [Da] B7	RT B7	Charge C7	m/z [Da] C7	RT C7
	DGLEDFLDELLQRLPQLIT	VII	268		2228.18	0	0.008289	High	6.53853	High	6.48217	High	6.71462	2	1114.58	55.4619	2	1114.59	28.175	2	1114.59	57.203
	DGVPDVGLNLVANAPR	VI	93		1606.86	0	0.000303	High	4.2111	High	4.20745	High	4.42896	2	803.923	13.5706	2	803.931	3.69529	2	803.931	12.8195
	SIIGIIMGILGNIPQVIQIIMSIVKAFKGNK	III	81	M7(Oxidation)	3324.92	0	0.00572913	High	5.96982	High	5.92771	High	5.84679	3	1108.98	36.7167	3	1108.99	37.5362	3	1108.99	37.705
	DGANDDVANAVVRLPEIVA	V	70		1937.97	0	0.0676	High	6.08792	High	6.03052	High	6.32528	2	969.49	13.4693	2	969.5	2.89229	2	969.5	13.261
	SIIGIIMGILGNIPQVIQIIMSIVKAFKGNK	III	65		3308.92	0	0.0312	High	6.01847	High	5.98633	High	5.91903	3	1103.65	44.3287	3	1103.66	44.7117	3	1103.66	43.39
	SIIGIIMGILGNIPQVIQIIMSIVKAFKGNK	III	51	M7(Oxidation); M21(Oxidation)	3340.94	0	5.054e-07	High	4.85714	High	4.87812	High	5.06352	4	835.982	36.496	4	835.993	34.0202	4	835.99	38.4245
	SIIGIIMGILGNIPQVIQIIMSIVKAFKGN	III	44	M7(Oxidation)	3196.82	0	0.03224	High	5.72087	High	5.53605	High	5.30693	3	1066.28	45.1093	3	1066.29	45.4006	3	1066.29	45.6449
	SIIGIIMGILGNIPQVIQIIMSIVKAFKGN	III	34		3180.83	0	0.04317	High	5.82406	High	5.65636	High	5.67113	3	1060.95	54.5205	3	1060.96	51.962	3	1060.96	53.6679
	SIIGIIMGILGNIPQVIQIIMSIVKAFKGN	III	22	M7(Oxidation); M21(Oxidation)	3212.83	0	0.19	High	5.08156	High	5.10655	High	5.03263	3	1071.61	46.4972	3	1071.62	41.2897	3	1071.62	41.4948
	SIIGIIMGILGNIPQVIQIIMSIVKAFKG	III	14		3066.79	0	0.05679	High	5.12239	High	4.83833	High	4.8309	3	1022.93	52.6274	3	1022.94	53.113	3	1022.94	53.7057
	SIIGIIMGILGNIPQVIQIIMSIVKAFKG	III	12	M21(Oxidation)	3082.77	0	0.1605	High	4.188	High	4.19633	High	4.00913	3	1028.26	47.1167	3	1028.28	47.5771	3	1028.27	46.4413
	SIIGIIMGILGNIPQVIQIIMSIVKAFK	III	8		3009.77	0	0.09595	High	5.29077	High	4.8919	High	4.62319	3	1003.93	54.9795	3	1003.94	54.9162	3	1003.93	55.1972
	DGANDDVANAVVRLPEIVAR	V	5		2094.07	0	0.3181	High	5.34572	High	5.10462	High	5.26615	3	698.696	13.0585	3	698.703	12.8798	3	698.703	13.2389
	DISSLIEEYFGKA	VIII	5		1471.72	0	0.462	High	2.45673	High	2.5777	High	2.4569	2	736.362	13.3652	2	736.37	12.8346	2	736.369	13.2161
	SIIGIIMGILGNIPQVIQIIMSIVKAFKG	III	5	M7(Oxidation); M21(Oxidation)	3098.77	0	0.1524	High	4.08204	High	4.29716	High	3.4132	3	1033.6	40.8194	3	1033.61	41.8572	3	1033.6	41.4337
	SIETVGIENAAQIVSER	VIII	4		1815.95	0	0.0003288	High	4.64283	High	4.59708	High	4.80503	2	908.475	13.0228	2	908.482	12.7804	2	908.478	13.3306
	DAGSVALSNLIK	VIII	4		1187.65	0	0.2325	High	2.69969			High	3.14537	2	594.329	13.4921				2	594.335	13.3351
	TKRSIIGIIMGILGNIPQVIQIIMSIVKAFKGNK	II-III	4		3694.15	0	0.06698	High	5.60418	High	4.67671	High	5.52296	3	1232.05	37.1507	3	1232.07	37.7478	3	1232.07	37.6041
	PQVIQIIMSIVKAFKGNK	III	4		2014.26	0	0.0006388	High	5.22063	High	5.50874	High	5.35001	2	1007.61	43.9361	2	1007.62	44.0535	2	1007.63	44.0276
	SIIGIIMGILGNIPQVIQIIMSIVKA	III	3		2734.61	0	0.4231	High	4.50928	High	2.72002	High	2.7261	2	1367.81	58.2238	2	1367.82	57.7987	2	1367.82	58.4936
	VATGVQQSIENAK	V	2		1344.7	0	0.3013	High	3.47405	High	4.10674			2	672.853	13.1396	2	672.86	13.141
	SIIGIIMGILGNIPQVIQIIMSIVKAFKGNKR	III	2		3465.02	0	0.03869	High	5.30114	High	5.10864			4	867.011	36.2355	4	867.02	37.1797
	AITKRSIIGIIMGILGNIPQVIQIIMSIVKAFKGNK	II-III	2	M12(Oxidation)	3894.34	0	0.18	High	3.06986			High	2.87717	4	974.339	37.4318				4	974.343	2.62578
	ITKRSIIGIIMGILGNIPQVIQIIMSIVKAFKGNK	II-III	2	M11(Oxidation)	3823.3	0	0.2427	High	4.89707			High	5.54381	4	956.581	43.3218				4	956.59	42.7969
	DISSLIEEYFGK	VIII	2		1400.69	0.003	1			High	2.36943	High	2.24231				2	700.851	13.1366	2	700.85	13.2883
	SIIGIIMGILGNIPQVIQIIMSIVKAFK	III	2	M21(Oxidation)	3025.79	0.003	1			High	3.80086	High	4.13977				3	1009.27	49.0474	3	1009.27	49.0311
	IQIIMSIVKAFKGNKR	III	1		1846.05	0	0.4569	High	3.37783					2	923.529	2.97672
	ITKRSIIGIIMGILGNIPQVIQIIMSIVKAFKGNK	II-III	1		3807.29	0	0.3434	High	4.11635					4	952.579	37.0571
	ITKRSIIGIIMGILGNIPQVIQIIMSIVKAFKGNK	II-III	1	M11(Oxidation); M25(Oxidation)	3839.31	0	0.1148	High	4.76893					4	960.582	38.6682
	SIIGIIMGILGNIPQVIQIIMSIVKAFK	III	1	M7(Oxidation); M21(Oxidation)	3041.75	0.004	0.4758	High	3.96998					3	1014.59	41.4414
	DGLEDFLDELLQRLPQLITR	VII	1		2384.29	0.003	1			High	2.49496						3	795.433	2.82882
	SAESALKDSQPV	VII	1		1231.62	0.003	1			High	2.87575						2	616.312	13.1189
	SIIGIIMGILGNIPQVIQIIMSIVKAF	III	1	M21(Oxidation)	2897.69	0	0.0226					High	2.16943							3	966.568	0.827472
			815

## Sheet: SC5314 (2)
Accession	Description		ΣCoverage	Σ# Proteins	Σ# Unique Peptides	Σ# Peptides	Σ# PSMs	Score A2	Coverage A2	# Peptides A2	# PSM A2	Score A4	Coverage A4	# Peptides A4	# PSM A4	Score B2	Coverage B2	# Peptides B2	# PSM B2	Score B4	Coverage B4	# Peptides B4	# PSM B4	Score C2	Coverage C2	# Peptides C2	# PSM C2	Score C4	Coverage C4	# Peptides C4	# PSM C4	# AAs	MW [kDa]	calc. pI
C4_03470C_A	ECE1		57.93	1	16	16	416	394.886	39.48	5	92	712.951	57.93	15	177	120.041	17.71	2	33	188.958	36.16	5	53	53.4233	28.41	4	17	145.344	57.2	10	44	271	28.8603	5.77002
	Sequence	Ece1 peptide	# PSMs	# Proteins	# Protein Groups	Protein Group Accessions	Modifications	MH+ [Da]	A2	XCorr A2	A4	XCorr A4	B2	XCorr B2	B4	XCorr B4	C2	XCorr C2	C4	XCorr C4	# Missed Cleavages	Rank A2	Charge A2	m/z [Da] A2	RT A2	Rank A4	Charge A4	m/z [Da] A4	RT A4	Rank B2	Charge B2	m/z [Da] B2	RT B2	Rank B4	Charge B4	m/z [Da] B4	RT B4	Rank C2	Charge C2	m/z [Da] C2	RT C2	Rank C4	Charge C4	m/z [Da] C4	RT C4
	SIIGIIMGILGNIPQVIQIIMSIVKAFKGNK	III	111	1	1	C4_03470C_A	M21(Oxidation)	3324.95	High	9.0756	High	9.0756	High	6.90823	High	6.90823	High	4.47505	High	4.47505	0	1	4	831.995	31.3536	1	4	831.995	31.3536	1	4	831.995	32.5527	1	4	831.995	32.5527	1	4	831.993	33.0799	1	4	831.993	33.0799
	SIETVGIENAAQIVSER	VIII	74	1	1	C4_03470C_A		1815.95	High	4.31032	High	4.31032	High	4.29761	High	4.29761	High	4.33084	High	4.33084	0	1	2	908.477	59.2065	1	2	908.477	59.2065	1	2	908.475	7.17129	1	2	908.475	7.17129	1	2	908.478	7.63928	1	2	908.478	7.63928
	DGLEDFLDELLQRLPQLIT	VII	63	1	1	C4_03470C_A		2228.18			High	5.5909			High	5.32502			High	5.38628	0					1	2	1114.59	12.136					1	2	1114.59	12.6281					1	2	1114.59	12.7405
	SIIGIIMGILGNIPQVIQIIMSIVKAFKGNK	III	42	1	1	C4_03470C_A		3308.97	High	8.56657	High	8.56657	High	6.49188	High	6.49188	High	5.85811	High	5.85811	2	1	4	827.997	35.7751	1	4	827.997	35.7751	1	4	827.995	37.5036	1	4	827.995	37.5036	1	4	827.994	38.0159	1	4	827.994	38.0159
	SIIGIIMGILGNIPQVIQIIMSIVKAFKGNK	III	36	1	1	C4_03470C_A	M7(Oxidation); M21(Oxidation)	3340.96	High	9.05519	High	9.05519	High	3.26625	High	3.26625					0	1	4	835.994	27.1313	1	4	835.994	27.1313	1	4	835.993	27.9131	1	4	835.993	27.9131
	DGVPDVGLNLVANAPR	VI	14	1	1	C4_03470C_A		1606.86	High	3.7976	High	3.7976					High	3.67339	High	3.67339	0	1	2	803.933	6.45513	1	2	803.933	6.45513									1	2	803.929	10.0367	1	2	803.929	10.0367
	SIIGIIMGILGNIPQVIQIIMSIVKAFKGN	III	13	1	1	C4_03470C_A	M7(Oxidation)	3196.86			High	5.52663									0					1	3	1066.29	36.0112
	SAESALKDSQPV	VII	12	1	1	C4_03470C_A		1231.62			High	3.37011			High	2.92952			High	3.24751	0					1	2	616.312	6.41748					1	2	616.31	1.53702					1	2	616.311	9.08065
	DGANDDVANAVVRLPEIVA	V	10	1	1	C4_03470C_A		1937.99			High	6.24715			High	3.31265			High	5.50564	0					1	2	969.499	6.40221					1	2	969.491	1.53958					1	2	969.5	10.216
	DGLEDFLDELLQRLPQLI	VII	7	1	1	C4_03470C_A		2127.13			High	4.96515							High	3.66384	0					1	2	1064.07	12.189													1	2	1064.06	13.0632
	SIIGIIMGILGNIPQVIQIIMSIVKA	III	6	1	1	C4_03470C_A	M21(Oxidation)	2750.64			High	4.14619									0					1	2	1375.82	37.646
	DISSLIEEYFGKA	VIII	4	1	1	C4_03470C_A		1471.73	High	2.39435	High	2.39435					High	2.78514	High	2.78514	1	1	2	736.369	6.58056	1	2	736.369	6.58056									1	2	736.369	10.4554	1	2	736.369	10.4554
	DVAPAAPAAPADQAPTVPAPQEFNTAIT	II	3	1	1	C4_03470C_A		2731.36			High	3.0227							High	2.05586	0					1	2	1366.18	6.34841													1	2	1366.19	9.89567
	SIIGIIMGILGNIPQVIQIIMSIVKAFKGN	III	3	1	1	C4_03470C_A	M7(Oxidation); M21(Oxidation)	3212.86			High	5.10502									0					1	3	1071.62	31.1329
	SIIGIIMGILGNIPQVIQIIMSIVKAFKGN	III	3	1	1	C4_03470C_A		3180.87			High	5.0751									0					1	3	1060.96	41.0224
	SIIGIIMGILGNIPQVIQIIMSIVKA	III	3	1	1	C4_03470C_A		2734.64			High	5.17393									0					1	2	1367.82	43.2836
	DVAPAAPAAPADQAPTVPAPQEFNTAITKRSIIGIIMGILGNIPQVIQIIMSIVKAFKGNK	II-III	2	1	1	C4_03470C_A		6305.49	High	3.25783	High	3.25783									0	1	6	1051.75	25.9478	1	6	1051.75	25.9478
	SIIGIIMGILGNIPQVIQIIM	III	2	1	1	C4_03470C_A	M21(Oxidation)	2252.31			High	3.11656									0					1	2	1126.66	18.0889
	SIIGIIMGILGNIPQVIQIIM	III	2	1	1	C4_03470C_A		2236.32			High	2.75567									0					1	2	1118.66	23.9587
	SIIGIIMGILGNIPQVIQIIMSIVKA	III	2	1	1	C4_03470C_A	M7(Oxidation); M21(Oxidation)	2766.63			High	3.38897									0					1	2	1383.82	32.0669
	ESALKDSQPV	VII	1	1	1	C4_03470C_A		1073.55			High	2.07327									0					1	2	537.276	6.49407
	SIIGIIMGILGNIPQVIQ	III	1	1	1	C4_03470C_A		1879.1			High	3.09825									0					1	2	940.056	12.8784
	SIIGIIMGILGNIPQVIQIIM	III	1	1	1	C4_03470C_A	M7(Oxidation); M21(Oxidation)	2268.31			High	3.31413									0					1	2	1134.66	13.3461
	DGLEDFLDELLQRLPQL	VII	1	1	1	C4_03470C_A		2014.05											High	3.70861	0																					1	2	1007.53	11.3581
			416

## Sheet: BWP17-CIp30 (1)
Accession	Description		ΣCoverage	Σ# Proteins	Σ# Unique Peptides	Σ# Peptides	Σ# PSMs	Score A2	Coverage A2	# Peptides A2	# PSM A2	Score A4	Coverage A4	# Peptides A4	# PSM A4	Score B2	Coverage B2	# Peptides B2	# PSM B2	Score B4	Coverage B4	# Peptides B4	# PSM B4	Score C2	Coverage C2	# Peptides C2	# PSM C2	Score C4	Coverage C4	# Peptides C4	# PSM C4	# AAs	MW [kDa]	calc. pI
C4_03470C_A	ECE1		78.6	1	24	24	2011	967.202	52.77	9	188	2551.03	61.25	21	542	746.606	50.18	9	147	2367.82	71.59	21	526	656.936	50.18	9	126	2217.45	72.32	19	482	271	28.8603	5.77002
	Sequence	Ece1 peptide	# PSMs	# Proteins	# Protein Groups	Protein Group Accessions	Modifications	MH+ [Da]	A2	XCorr A2	A4	XCorr A4	B2	XCorr B2	B4	XCorr B4	C2	XCorr C2	C4	XCorr C4	# Missed Cleavages	Charge A2	m/z [Da] A2	RT A2	Charge A4	m/z [Da] A4	RT A4	Charge B2	m/z [Da] B2	RT B2	Charge B4	m/z [Da] B4	RT B4	Charge C2	m/z [Da] C2	RT C2	Charge C4	m/z [Da] C4	RT C4
	SIIGIIMGILGNIPQVIQIIMSIVKAFKGNK	III	410	1	1	C4_03470C_A	M7(Oxidation)	3324.96	High	9.03895	High	9.03895	High	8.98958	High	8.98958	High	9.01637	High	9.01637	0	4	831.994	26.5755	4	831.994	26.5755	4	831.994	26.5596	4	831.994	26.5596	4	831.994	26.5877	4	831.994	26.5877
	SAESALKDSQPV	VII	377	1	1	C4_03470C_A		1231.62			High	3.88264			High	3.65743			High	3.93185	0				2	616.312	56.3953				2	616.312	56.7145				2	616.312	57.907
	DGLEDFLDELLQRLPQLIT	VII	330	1	1	C4_03470C_A		2228.18			High	6.30514			High	6.45609			High	6.3909	0				2	1114.6	37.9356				2	1114.59	44.3778				2	1114.59	38.9231
	DGANDDVANAVVRLPEIVA	V	235	1	1	C4_03470C_A		1937.99			High	6.92784			High	6.68311			High	6.7253	0				2	969.5	36.0645				2	969.501	43.5894				2	969.501	55.3729
	SIIGIIMGILGNIPQVIQIIMSIVKAFKGNK	III	233	1	1	C4_03470C_A	M7(Oxidation); M21(Oxidation)	3340.94	High	9.68896	High	9.68896	High	9.55206	High	9.55206	High	9.2401	High	9.2401	2	4	835.991	25.2019	4	835.991	25.2019	4	835.993	22.4371	4	835.993	22.4371	4	835.991	24.9726	4	835.991	24.9726
	SIIGIIMGILGNIPQVIQIIMSIVKAFKGNK	III	72	1	1	C4_03470C_A		3308.96	High	8.2851	High	8.2851	High	8.47246	High	8.47246	High	8.65144	High	8.65144	2	4	827.995	30.4297	4	827.995	30.4297	4	827.996	29.8031	4	827.996	29.8031	4	827.996	29.8733	4	827.996	29.8733
	DGVPDVGLNLVANAPR	VI	56	1	1	C4_03470C_A		1606.86	High	4.12913	High	4.12913	High	4.19045	High	4.19045	High	4.01911	High	4.01911	0	2	803.932	3.49947	2	803.932	3.49947	2	803.933	3.60956	2	803.933	3.60956	2	803.933	3.63456	2	803.933	3.63456
	SIIGIIMGILGNIPQVIQIIMSIVKAFKGN	III	43	1	1	C4_03470C_A	M7(Oxidation)	3196.85			High	8.64257			High	8.6901			High	8.88417	0				3	1066.29	31.6487				3	1066.29	31.4269				3	1066.29	30.7736
	DVAPAAPAAPADQAPTVPAPQEFNTAITKRSIIGIIMGILGNIPQVIQIIMSIVKAFKGNK	II-III	36	1	1	C4_03470C_A	M51(Oxidation)	6321.49	High	6.26666	High	6.26666	High	6.27132	High	6.27132	High	5.95508	High	5.95508	0	6	1054.42	18.5093	6	1054.42	18.5093	6	1054.42	18.3496	6	1054.42	18.3496	5	1265.1	18.2633	5	1265.1	18.2633
	SIIGIIMGILGNIPQVIQIIMSIVKAFKG	III	25	1	1	C4_03470C_A	M7(Oxidation)	3082.81			High	7.97458			High	7.62118			High	7.35837	0				3	1028.28	32.4996				3	1028.28	33.3713				3	1028.28	32.4758
	SIIGIIMGILGNIPQVIQIIMSIVKAFK	III	23	1	1	C4_03470C_A	M21(Oxidation)	3025.79	High	7.06904	High	7.06904	High	6.24579	High	6.24579	High	6.99204	High	6.99204	0	3	1009.27	34.5955	3	1009.27	34.5955	3	1009.27	34.4595	3	1009.27	34.4595	3	1009.27	34.4089	3	1009.27	34.4089
	SIIGIIMGILGNIPQVIQIIMSIVKAFKGN	III	21	1	1	C4_03470C_A	M7(Oxidation); M21(Oxidation)	3212.85			High	8.39259			High	7.87426			High	8.05095	0				3	1071.62	27.1712				3	1071.62	26.5515				3	1071.62	26.195
	SIIGIIMGILGNIPQVIQIIMSIVKAFKGNKR	III	18	1	1	C4_03470C_A	M7(Oxidation)	3481.06	High	9.1374	High	9.1374	High	9.41072	High	9.41072	High	8.27537	High	8.27537	0	5	697.016	21.8601	5	697.016	21.8601	5	697.017	21.4598	5	697.017	21.4598	4	871.016	21.4212	4	871.016	21.4212
	DVAPAAPAAPADQAPTVPAPQEFNTAITKRSIIGIIMGILGNIPQVIQIIMSIVKAFKGNK	II-III	14	1	1	C4_03470C_A		6305.49	High	6.30788	High	6.30788	High	6.09076	High	6.09076	High	6.27108	High	6.27108	4	6	1051.75	20.9566	6	1051.75	20.9566	6	1051.75	20.9375	6	1051.75	20.9375	5	1261.91	20.5863	5	1261.91	20.5863
	DISSLIEEYFGKA	VIII	10	1	1	C4_03470C_A		1471.74	High	3.53291	High	3.53291	High	3.75806	High	3.75806	High	3.32884	High	3.32884	0	2	736.369	3.62905	2	736.369	3.62905	2	736.371	3.71907	2	736.371	3.71907	2	736.37	3.71406	2	736.37	3.71406
	DVAPAAPAAPADQAPTVPAPQEFNTAIT	II	10	1	1	C4_03470C_A		2731.36			High	4.931			High	4.92674			High	4.5825	0				2	1366.18	3.52852				2	1366.19	3.66068				2	1366.18	3.69674
	DGLEDFLDELLQRLPQL	VII	10	1	1	C4_03470C_A		2014.05			High	5.69799			High	4.56644					0				2	1007.53	36.8194				2	1007.53	37.6674
	SIIGIIMGILGNIPQVIQIIMSIVKAFKG	III	10	1	1	C4_03470C_A	M7(Oxidation); M21(Oxidation)	3098.82			High	7.80431			High	7.60226			High	7.65811	0				3	1033.61	28.6564				3	1033.61	28.9426				3	1033.61	28.9189
	SIIGIIMGILGNIPQVIQIIMSIVKAFKGN	III	9	1	1	C4_03470C_A		3180.87			High	7.9721			High	7.76008			High	7.8688	0				3	1060.96	37.2088				3	1060.96	37.0185				3	1060.96	36.3705
	DGLEDFLDELLQRLPQLI	VII	7	1	1	C4_03470C_A		2127.14			High	5.24727			High	5.42923					0				2	1064.07	36.8595				2	1064.08	42.4576
	DGANDDVANAVVRLPEIVAR	V	6	1	1	C4_03470C_A		2094.09	High	4.82539	High	4.82539	High	4.73863	High	4.73863	High	4.70467	High	4.70467	0	3	698.702	3.6106	3	698.702	3.6106	3	698.704	3.72648	3	698.704	3.72648	3	698.703	3.6625	3	698.703	3.6625
	DAGSVALSNLIK	VIII	6	1	1	C4_03470C_A		1187.66	High	3.69848	High	3.69848	High	3.73851	High	3.73851	High	3.64217	High	3.64217	0	2	594.337	3.66949	2	594.337	3.66949	2	594.335	3.7927	2	594.335	3.7927	2	594.336	3.78774	2	594.336	3.78774
	SIIGIIMGILGNIPQVIQIIMSIVKAFKGNKR	III	6	1	1	C4_03470C_A	M7(Oxidation); M21(Oxidation)	3497.05	High	8.82482	High	8.82482									0	4	875.017	19.5861	4	875.017	19.5861
	SIIGIIMGILGNIPQVIQIIMSIVKAFK	III	6	1	1	C4_03470C_A	M7(Oxidation); M21(Oxidation)	3041.79	High	8.02479	High	8.02479	High	6.78651	High	6.78651	High	7.2381	High	7.2381	0	3	1014.6	29.4909	3	1014.6	29.4909	3	1014.6	29.1809	3	1014.6	29.1809	3	1014.6	29.2154	3	1014.6	29.2154
	SIIGIIMGILGNIPQVIQIIMSIVKA	III	6	1	1	C4_03470C_A	M21(Oxidation)	2750.64			High	5.05298			High	5.59564			High	5.26989	0				2	1375.82	34.6775				2	1375.82	34.6007				2	1375.82	34.5399
	SIIGIIMGILGNIPQVIQIIMSIVKAFKGNKR	III	4	1	1	C4_03470C_A		3465.07	High	7.55942	High	7.55942	High	7.97767	High	7.97767					3	4	867.022	24.8582	4	867.022	24.8582	4	867.023	24.5047	4	867.023	24.5047
	SIIGIIMGILGNIPQVIQIIMSIVKAFK	III	4	1	1	C4_03470C_A		3009.8	High	5.43941	High	5.43941	High	5.63619	High	5.63619					1	3	1003.94	38.6359	3	1003.94	38.6359	3	1003.94	38.5622	3	1003.94	38.5622
	SIIGIIMGILGNIPQVIQIIMSIVKAFKG	III	4	1	1	C4_03470C_A		3066.82			High	6.19359			High	6.06374			High	6.55525	0				3	1022.95	37.2607				3	1022.95	37.1611				3	1022.94	37.2347
	VATGVQQSIENAK	V	4	1	1	C4_03470C_A		1344.71					High	3.72649	High	3.72649	High	3.86077	High	3.86077	0							2	672.861	3.77294	2	672.861	3.77294	2	672.86	3.79273	2	672.86	3.79273
	ESALKDSQPV	VII	3	1	1	C4_03470C_A		1073.55			High	2.46285			High	2.18249			High	2.27332	0				2	537.277	3.56318				2	537.278	3.67493				2	537.277	3.71043
	AIIHHAPEFNM	I	3	1	1	C4_03470C_A	M11(Oxidation)	1295.62			High	3.65756			High	3.27673			High	3.18338	0				2	648.314	3.6807				2	648.314	3.72158				2	648.314	3.74227
	SIIGIIMGILGNIPQVIQIIMSIVKA	III	3	1	1	C4_03470C_A		2734.64			High	5.20585			High	5.37633			High	5.21117	0				2	1367.82	40.1292				2	1367.82	40.1148				2	1367.82	40.1093
	DGLEDFLDELLQRLPQLITR	VII	2	1	1	C4_03470C_A		2384.28	High	4.47062	High	4.47062									0	3	795.433	36.2383	3	795.433	36.2383
	AIIHHAPEFNM	I	2	1	1	C4_03470C_A		1279.62							High	2.77236			High	2.66856	0										2	640.315	3.70783				2	640.316	3.69303
	SAESALKD	VII	1	1	1	C4_03470C_A		820.404			High	2.50234									0				2	410.706	3.62457
	SIETVGIENAAQIVSE	VIII	1	1	1	C4_03470C_A		1659.84							High	3.36265					0										2	830.423	3.77128
	EDIDSVVAGIIADMPFVV	IV	1	1	1	C4_03470C_A	M14(Oxidation)	1905.95											High	2.03066	0																2	953.48	55.3623
	Sequence		# PSMs	# Proteins	# Protein Groups	Protein Group Accessions	Modifications	MH+ [Da]	A2	XCorr A2	A4	XCorr A4	B2	XCorr B2	B4	XCorr B4	C2	XCorr C2	C4	XCorr C4	# Missed Cleavages	Charge A2	m/z [Da] A2	RT A2	Charge A4	m/z [Da] A4	RT A4	Charge B2	m/z [Da] B2	RT B2	Charge B4	m/z [Da] B4	RT B4	Charge C2	m/z [Da] C2	RT C2	Charge C4	m/z [Da] C4	RT C4
	VVNIFPQNRIGKSVVSRLIRHLPKMNLEL		1	1	1	C6_01650C_A		3370.95											High	4.52155	0																4	843.494	22.0819
			2011

## Sheet: BWP17-CIp30 (2)
Accession	Description		ΣCoverage	Σ# Proteins	Σ# Unique Peptides	Σ# Peptides	Σ# PSMs	Score A2	Coverage A2	# Peptides A2	# PSM A2	Score A4	Coverage A4	# Peptides A4	# PSM A4	Score B2	Coverage B2	# Peptides B2	# PSM B2	Score B4	Coverage B4	# Peptides B4	# PSM B4	Score C2	Coverage C2	# Peptides C2	# PSM C2	Score C4	Coverage C4	# Peptides C4	# PSM C4	# AAs	MW [kDa]	calc. pI
C4_03470C_A	ECE1		71.96	1	32	32	1576	701.048	47.23	8	119	1596.91	58.67	22	344	872.517	50.18	9	156	1897.12	65.68	27	398	903.335	45.39	9	162	1880.71	71.22	27	397	271	28.8603	5.77002
	Sequence	Ece1 peptide	# PSMs	# Proteins	# Protein Groups	Protein Group Accessions	Modifications	MH+ [Da]	A2	XCorr A2	A4	XCorr A4	B2	XCorr B2	B4	XCorr B4	C2	XCorr C2	C4	XCorr C4	# Missed Cleavages	Charge A2	m/z [Da] A2	RT A2	Charge A4	m/z [Da] A4	RT A4	Charge B2	m/z [Da] B2	RT B2	Charge B4	m/z [Da] B4	RT B4	Charge C2	m/z [Da] C2	RT C2	Charge C4	m/z [Da] C4	RT C4
	SIIGIIMGILGNIPQVIQIIMSIVKAFKGNK	III	368	1	1	C4_03470C_A	M7(Oxidation)	3324.96	High	8.88805	High	8.88805	High	9.07995	High	9.07995	High	8.92713	High	8.92713	0	4	831.994	26.0102	4	831.994	26.0102	4	831.994	26.5341	4	831.994	26.5341	4	831.995	25.5498	4	831.995	25.5498
	SIIGIIMGILGNIPQVIQIIMSIVKAFKGNK	III	313	1	1	C4_03470C_A	M7(Oxidation); M21(Oxidation)	3340.95	High	9.89548	High	9.89548	High	9.70199	High	9.70199	High	9.86083	High	9.86083	2	4	835.992	27.8454	4	835.992	27.8454	4	835.99	27.0072	4	835.99	27.0072	4	835.993	27.9674	4	835.993	27.9674
	DGANDDVANAVVRLPEIVA	V	258	1	1	C4_03470C_A		1937.99			High	6.17067			High	6.02578			High	5.74541	0				2	969.5	10.7662				2	969.501	24.5746				2	969.499	29.0666
	SAESALKDSQPV	VII	163	1	1	C4_03470C_A		1231.62			High	3.20923			High	3.31825			High	3.40697	0				2	616.312	41.4391				2	616.313	51.0751				2	616.312	3.85989
	DGLEDFLDELLQRLPQLIT	VII	157	1	1	C4_03470C_A		2228.18			High	5.68073			High	5.78444			High	5.59834	0				2	1114.59	30.1491				2	1114.6	9.97417				2	1114.59	31.9213
	SIIGIIMGILGNIPQVIQIIMSIVKAFKGNK	III	49	1	1	C4_03470C_A		3308.96	High	7.90936	High	7.90936	High	7.9787	High	7.9787	High	8.3725	High	8.3725	2	4	827.995	31.7947	4	827.995	31.7947	4	827.995	30.7975	4	827.995	30.7975	4	827.995	31.2175	4	827.995	31.2175
	SIIGIIMGILGNIPQVIQIIMSIVKAFK	III	34	1	1	C4_03470C_A	M7(Oxidation); M21(Oxidation)	3041.79	High	7.6981	High	7.6981	High	7.4741	High	7.4741	High	7.49866	High	7.49866	1	3	1014.6	29.6852	3	1014.6	29.6852	3	1014.6	29.3045	3	1014.6	29.3045	3	1014.6	28.4804	3	1014.6	28.4804
	SIIGIIMGILGNIPQVIQIIMSIVKAFKGN	III	28	1	1	C4_03470C_A	M7(Oxidation)	3196.85			High	8.13549			High	8.37713			High	8.37926	0				3	1066.29	31.8486				3	1066.29	31.4457				3	1066.29	31.8283
	SIIGIIMGILGNIPQVIQIIMSIVKAFK	III	21	1	1	C4_03470C_A	M21(Oxidation)	3025.79	High	6.25486	High	6.25486	High	6.2715	High	6.2715	High	6.63693	High	6.63693	0	3	1009.27	34.5313	3	1009.27	34.5313	3	1009.27	34.3446	3	1009.27	34.3446	3	1009.27	34.2666	3	1009.27	34.2666
	SIIGIIMGILGNIPQVIQIIMSIVKAFKG	III	20	1	1	C4_03470C_A	M7(Oxidation); M21(Oxidation)	3098.81			High	7.9778			High	8.15786			High	8.09645	0				3	1033.61	27.7585				3	1033.61	27.8289				3	1033.61	26.7313
	SIIGIIMGILGNIPQVIQIIMSIVKAFKG	III	17	1	1	C4_03470C_A	M21(Oxidation)	3082.82			High	6.93088			High	6.59058			High	7.12071	0				3	1028.28	33.5993				3	1028.28	33.1598				3	1028.28	33.0575
	SIIGIIMGILGNIPQVIQIIMSIVKAFKGN	III	14	1	1	C4_03470C_A	M7(Oxidation); M21(Oxidation)	3212.85			High	7.80799			High	7.62404			High	8.43616	0				3	1071.62	26.3555				3	1071.62	25.7294				3	1071.62	25.4884
	DGVPDVGLNLVANAPR	VI	12	1	1	C4_03470C_A		1606.86	High	3.72618	High	3.72618	High	3.88748	High	3.88748	High	3.77604	High	3.77604	0	2	803.932	3.67076	2	803.932	3.67076	2	803.932	3.83016	2	803.932	3.83016	2	803.933	3.77985	2	803.933	3.77985
	SIIGIIMGILGNIPQVIQIIMSIVKAFKGNKR	III	12	1	1	C4_03470C_A	M7(Oxidation)	3481.05	High	9.54946	High	9.54946	High	9.75163	High	9.75163					3	5	697.019	19.6162	5	697.019	19.6162	5	697.014	18.6999	5	697.014	18.6999
	SIIGIIMGILGNIPQVIQIIMSIVKAFKGNKR	III	12	1	1	C4_03470C_A		3465.06	High	9.63056	High	9.63056	High	9.12297	High	9.12297	High	8.5102	High	8.5102	3	5	693.817	25.2799	5	693.817	25.2799	5	693.814	24.6236	5	693.814	24.6236	5	693.815	24.8109	5	693.815	24.8109
	SIIGIIMGILGNIPQVIQIIMSIVKAF	III	12	1	1	C4_03470C_A	M7(Oxidation); M21(Oxidation)	2913.7			High	6.07028			High	5.36793			High	6.05935	0				3	971.904	36.9694				3	971.903	36.7474				3	971.902	36.3473
	DVAPAAPAAPADQAPTVPAPQEFNTAITKRSIIGIIMGILGNIPQVIQIIMSIVKAFKGNK	II-III	8	1	1	C4_03470C_A	M51(Oxidation)	6321.47	High	6.17774	High	6.17774	High	5.26783	High	5.26783					0	6	1054.42	18.2183	6	1054.42	18.2183	6	1054.42	17.2099	6	1054.42	17.2099
	SIIGIIMGILGNIPQVIQIIMSIVKA	III	7	1	1	C4_03470C_A	M21(Oxidation)	2750.63			High	5.52244			High	5.34947			High	5.29841	0				2	1375.82	34.2404				2	1375.82	33.8796				2	1375.82	33.8598
	DGANDDVANAVVRLPEIVAR	V	6	1	1	C4_03470C_A		2094.1	High	4.52456	High	4.52456	High	4.7359	High	4.7359	High	4.39856	High	4.39856	0	3	698.703	3.64729	3	698.703	3.64729	3	698.704	3.88508	3	698.704	3.88508	3	698.704	3.76358	3	698.704	3.76358
	DISSLIEEYFGKA	VIII	6	1	1	C4_03470C_A		1471.73	High	3.42123	High	3.42123	High	3.42662	High	3.42662	High	3.31442	High	3.31442	0	2	736.37	3.7597	2	736.37	3.7597	2	736.37	3.94107	2	736.37	3.94107	2	736.369	3.91492	2	736.369	3.91492
	DVAPAAPAAPADQAPTVPAPQEFNTAIT	II	6	1	1	C4_03470C_A		2731.36			High	4.64785			High	3.72482			High	3.97458	0				2	1366.18	3.62856				2	1366.18	3.80611				2	1366.19	3.79618
	SIIGIIMGILGNIPQVIQIIMSIVKAFKGN	III	5	1	1	C4_03470C_A		3180.86			High	6.76215			High	6.34347			High	6.63728	0				3	1060.96	36.9525				3	1060.96	37.0844				3	1060.96	36.992
	SIETVGIENAAQIVSER	VIII	4	1	1	C4_03470C_A		1815.95	High	4.30074	High	4.30074					High	4.50209	High	4.50209	0	2	908.483	3.79252	2	908.483	3.79252							2	908.479	3.83733	2	908.479	3.83733
	VANAVVRLPEIVA	V	4	1	1	C4_03470C_A		1350.81			High	4.22364			High	3.96517			High	3.37442	0				2	675.908	3.66352				2	675.911	3.8412				2	675.91	4.12614
	VATGVQQSIENAK	V	4	1	1	C4_03470C_A		1344.71					High	3.66051	High	3.66051	High	3.82625	High	3.82625	0							2	672.861	3.93347	2	672.861	3.93347	2	672.859	3.96745	2	672.859	3.96745
	DAGSVALSNLIK	VIII	4	1	1	C4_03470C_A		1187.67					High	3.50004	High	3.50004	High	3.67798	High	3.67798	0							2	594.335	4.03676	2	594.335	4.03676	2	594.337	3.95897	2	594.337	3.95897
	SAESALKD	VII	3	1	1	C4_03470C_A		820.405			High	2.23057			High	2.5017			High	2.26927	0				2	410.706	3.6336				2	410.706	3.92025				2	410.706	3.86239
	GANDDVANAVVRLPEIVA	V	3	1	1	C4_03470C_A		1822.96			High	5.16154			High	5.19478			High	4.70948	0				2	911.99	3.69494				2	911.985	3.84968				2	911.988	3.81515
	DVANAVVRLPEIVA	V	3	1	1	C4_03470C_A		1465.84			High	4.91563			High	4.8487			High	4.91949	0				2	733.424	3.74145				2	733.422	3.92535				2	733.422	3.84581
	SIIGIIMGILGNIPQVIQIIMSIVKA	III	3	1	1	C4_03470C_A	M7(Oxidation); M21(Oxidation)	2766.63							High	6.05983			High	6.10283	0										2	1383.82	27.151				2	1383.82	26.7206
	DVAPAAPAAPADQAPTVPAPQEFNTAITKRSIIGIIMGILGNIPQVIQIIMSIVKAFKGNK	II-III	2	1	1	C4_03470C_A	M37(Oxidation); M51(Oxidation)	6337.48	High	6.79744	High	6.79744									0	6	1057.09	16.1565	6	1057.09	16.1565
	GLEDFLDELLQRLPQLIT	VII	2	1	1	C4_03470C_A		2113.15			High	2.13924							High	3.14478	0				2	1057.08	34.3944										2	1057.08	31.7031
	SIIGIIMGILGNIPQVIQIIMSIVKAFKG	III	2	1	1	C4_03470C_A		3066.83			High	4.84373			High	5.38848					0				3	1022.95	37.6389				3	1022.95	37.3977
	SIIGIIMGILGNIPQVIQIIMSIVKAFKGNKR	III	2	1	1	C4_03470C_A	M7(Oxidation); M21(Oxidation)	3497.03					High	8.78777	High	8.78777					0							5	700.213	18.3157	5	700.213	18.3157
	GVPDVGLNLVANAPR	VI	2	1	1	C4_03470C_A		1491.83							High	3.64474			High	3.97025	0										2	746.417	3.95294				2	746.418	3.85429
	AIIHHAPEFNM	I	2	1	1	C4_03470C_A	M11(Oxidation)	1295.62							High	3.03879			High	3.00865	0										2	648.315	4.00702				2	648.316	3.95052
	VGLNLVANAPR	VI	2	1	1	C4_03470C_A		1123.66							High	3.20087			High	3.35025	0										2	562.334	4.00954				2	562.333	3.92338
	VVRLPEIVA	V	1	1	1	C4_03470C_A		995.626			High	2.1801									0				2	498.316	3.75159
	ESALKDSQPV	VII	1	1	1	C4_03470C_A		1073.55							High	2.02903					0										2	537.278	3.85769
	ANDDVANAVVRLPEIVA	V	1	1	1	C4_03470C_A		1765.95							High	5.29476					0										2	883.477	3.95551
	QIIMSIVKAFKGNKR	III	1	1	1	C4_03470C_A	M4(Oxidation)	1749.03							High	2.90916					0										2	875.017	18.1001
	ISSLIEEYFGKA	VIII	1	1	1	C4_03470C_A		1356.7											High	3.20951	0																2	678.856	3.94797
	DGLEDFLDELLQRLPQL	VII	1	1	1	C4_03470C_A		2014.05											High	2.43114	0																2	1007.53	31.732
			1576

## Sheet: BWP17-CIp30 (3)
Accession	Description		ΣCoverage	Σ# Proteins	Σ# Unique Peptides	Σ# Peptides	Σ# PSMs	Score A2	Coverage A2	# Peptides A2	# PSM A2	Score A4	Coverage A4	# Peptides A4	# PSM A4	Score B2	Coverage B2	# Peptides B2	# PSM B2	Score B4	Coverage B4	# Peptides B4	# PSM B4	Score C2	Coverage C2	# Peptides C2	# PSM C2	Score C4	Coverage C4	# Peptides C4	# PSM C4	# AAs	MW [kDa]	calc. pI
C4_03470C_A	ECE1		36.16	1	7	7	112	8.35621	13.28	2	3	44.2328	24.72	5	12		0			199.128	18.45	3	49		0			192.897	18.45	3	48	271	28.8603	5.77002
	Sequence	Ece1 peptide	# PSMs	# Proteins	# Protein Groups	Protein Group Accessions	Modifications	MH+ [Da]	A2	XCorr A2	A4	XCorr A4	B2	XCorr B2	B4	XCorr B4	C2	XCorr C2	C4	XCorr C4	# Missed Cleavages	Rank A2	Charge A2	m/z [Da] A2	RT A2	Rank A4	Charge A4	m/z [Da] A4	RT A4	Rank B2	Charge B2	m/z [Da] B2	RT B2	Rank B4	Charge B4	m/z [Da] B4	RT B4	Rank C2	Charge C2	m/z [Da] C2	RT C2	Rank C4	Charge C4	m/z [Da] C4	RT C4
	SIIGIIMGILGNIPQVIQIIMSIVKAFKGNK	III	34	1	1	C4_03470C_A		3308.95							High	7.26196			High	6.90169	0													1	4	827.994	41.1477					1	4	827.994	41.5751
	SIIGIIMGILGNIPQVIQIIMSIVKAFKGNK	III	33	1	1	C4_03470C_A	M7(Oxidation)	3324.95							High	7.1274			High	7.00312	0													1	4	831.992	35.2497					1	4	831.992	35.7765
	SIIGIIMGILGNIPQVIQIIMSIVKAFKGNK	III	12	1	1	C4_03470C_A	M7(Oxidation); M21(Oxidation)	3340.94							High	4.43526			High	4.3535	0													1	4	835.991	29.0426					1	4	835.992	57.0196
	SIIGIIMGILGNIPQVIQIIMSIVKAFKGN	III	8	1	1	C4_03470C_A		3180.86							High	4.03112			High	4.68864	0													1	3	1060.96	44.7245					1	3	1060.96	45.9373
	DGLEDFLDELLQRLPQLIT	VII	6	1	1	C4_03470C_A		2228.18			High	5.39283			High	4.62826			High	3.17541	0					1	2	1114.6	12.1633					1	2	1114.6	11.6182					1	2	1114.59	11.7294
	DGANDDVANAVVRLPEIVA	V	5	1	1	C4_03470C_A		1937.99			High	5.60137									0					1	2	969.5	9.85312
	SIIGIIMGILGNIPQVIQIIMSIVKAFKGN	III	5	1	1	C4_03470C_A	M21(Oxidation)	3196.86							High	3.21548			High	3.60111	0													1	3	1066.29	39.0024					1	3	1066.29	39.4264
	DGVPDVGLNLVANAPR	VI	4	1	1	C4_03470C_A		1606.86	High	3.1509	High	3.1509									0	1	2	803.931	9.73744	1	2	803.931	9.73744
	SAESALKDSQPV	VII	3	1	1	C4_03470C_A		1231.62			High	2.64469									0					1	2	616.312	9.87273
	DGANDDVANAVVRLPEIVAR	V	2	1	1	C4_03470C_A		2094.1	High	2.83275	High	2.83275									0	1	3	698.703	9.67734	1	3	698.703	9.67734
			112

## Sheet: BWP17-CIp30 3h
Accession	Description		ΣCoverage	Σ# Proteins	Σ# Unique Peptides	Σ# Peptides	Σ# PSMs	Score A2	Coverage A2	# Peptides A2	# PSM A2	Score A4	Coverage A4	# Peptides A4	# PSM A4	Score B2	Coverage B2	# Peptides B2	# PSM B2	Score B4	Coverage B4	# Peptides B4	# PSM B4	Score C2	Coverage C2	# Peptides C2	# PSM C2	Score C4	Coverage C4	# Peptides C4	# PSM C4	# AAs	MW [kDa]	calc. pI
C4_03470C_A	ECE1		71.59	1	15	15	595	419.362	43.91	6	75	581.416	66.42	13	111	479.93	48.71	7	89	663.72	71.22	13	129	404.333	56.09	8	71	609.379	71.59	14	120	271	28.8603	5.77002
	Sequence	Ece1 peptide	# PSMs	# Proteins	# Protein Groups	Protein Group Accessions	Modifications	MH+ [Da]	A2	XCorr A2	A4	XCorr A4	B2	XCorr B2	B4	XCorr B4	C2	XCorr C2	C4	XCorr C4	# Missed Cleavages	Charge A2	m/z [Da] A2	RT A2	Charge A4	m/z [Da] A4	RT A4	Charge B2	m/z [Da] B2	RT B2	Charge B4	m/z [Da] B4	RT B4	Charge C2	m/z [Da] C2	RT C2	Charge C4	m/z [Da] C4	RT C4
	SIIGIIMGILGNIPQVIQIIMSIVKAFKGNK	III	211	1	1	C4_03470C_A	M21(Oxidation)	3324.96	High	9.23167	High	9.23167	High	8.96549	High	8.96549	High	9.00827	High	9.00827	0	4	831.994	27.1533	4	831.994	27.1533	4	831.994	28.2719	4	831.994	28.2719	4	831.994	27.6452	4	831.994	27.6452
	SIIGIIMGILGNIPQVIQIIMSIVKAFKGNK	III	178	1	1	C4_03470C_A	M7(Oxidation); M21(Oxidation)	3340.95	High	9.33416	High	9.33416	High	9.75852	High	9.75852	High	9.42823	High	9.42823	0	4	835.992	22.2644	4	835.992	22.2644	4	835.993	23.1241	4	835.993	23.1241	4	835.992	21.8409	4	835.992	21.8409
	DGANDDVANAVVRLPEIVA	V	50	1	1	C4_03470C_A		1937.99			High	5.98567			High	5.56791			High	5.42473	0				2	969.499	3.59639				2	969.5	0.120947				2	969.501	3.79489
	SIIGIIMGILGNIPQVIQIIMSIVKAFKGNK	III	33	1	1	C4_03470C_A		3308.96	High	8.21902	High	8.21902	High	8.44189	High	8.44189	High	8.10182	High	8.10182	2	4	827.995	31.8479	4	827.995	31.8479	4	827.995	31.8944	4	827.995	31.8944	4	827.995	31.8122	4	827.995	31.8122
	SIIGIIMGILGNIPQVIQIIMSIVKAFKGN	III	20	1	1	C4_03470C_A	M7(Oxidation); M21(Oxidation)	3212.85			High	8.48296			High	8.33698			High	8.59812	0				3	1071.62	28.216				3	1071.62	27.3125				3	1071.62	28.0508
	SIIGIIMGILGNIPQVIQIIMSIVKAFKGN	III	20	1	1	C4_03470C_A	M7(Oxidation)	3196.85			High	8.16852			High	8.93319			High	8.2717	0				3	1066.29	32.6782				3	1066.29	32.6362				3	1066.29	32.6919
	DGLEDFLDELLQRLPQLIT	VII	17	1	1	C4_03470C_A		2228.18			High	4.87397			High	5.22956			High	5.17145	0				2	1114.6	16.6081				2	1114.59	38.9724				2	1114.59	50.1925
	DVAPAAPAAPADQAPTVPAPQEFNTAITKRSIIGIIMGILGNIPQVIQIIMSIVKAFKGNK	II-III	12	1	1	C4_03470C_A	M51(Oxidation)	6321.49	High	5.99913	High	5.99913	High	6.44578	High	6.44578					4	6	1054.42	19.3215	6	1054.42	19.3215	6	1054.42	19.0849	6	1054.42	19.0849
	DGVPDVGLNLVANAPR	VI	8	1	1	C4_03470C_A		1606.85	High	4.00081	High	4.00081	High	3.76051	High	3.76051	High	3.64718	High	3.64718	0	2	803.93	3.51641	2	803.93	3.51641	2	803.932	3.80665	2	803.932	3.80665	2	803.93	3.69655	2	803.93	3.69655
	SAESALKDSQPV	VII	8	1	1	C4_03470C_A		1231.62			High	3.42869			High	3.59957			High	3.59495	0				2	616.312	3.7953				2	616.312	4.04322				2	616.313	3.98522
	SIETVGIENAAQIVSER	VIII	6	1	1	C4_03470C_A		1815.95	High	4.54907	High	4.54907	High	4.46409	High	4.46409	High	4.64543	High	4.64543	0	2	908.481	3.58523	2	908.481	3.58523	2	908.476	3.81279	2	908.476	3.81279	2	908.477	3.72884	2	908.477	3.72884
	DISSLIEEYFGKA	VIII	6	1	1	C4_03470C_A		1471.73	High	3.45577	High	3.45577	High	3.58337	High	3.58337	High	3.6144	High	3.6144	1	2	736.371	3.65444	2	736.371	3.65444	2	736.371	3.901	2	736.371	3.901	2	736.37	3.81486	2	736.37	3.81486
	DAGSVALSNLIK	VIII	6	1	1	C4_03470C_A		1187.66	High	3.64975	High	3.64975	High	3.35938	High	3.35938	High	3.3543	High	3.3543	0	2	594.335	3.69332	2	594.335	3.69332	2	594.335	3.93033	2	594.335	3.93033	2	594.336	3.82975	2	594.336	3.82975
	SIIGIIMGILGNIPQVIQIIMSIVKAFKGN	III	5	1	1	C4_03470C_A		3180.86			High	6.34892			High	7.07784			High	6.75145	0				3	1060.96	37.3035				3	1060.96	37.3542				3	1060.96	37.453
	VATGVQQSIENAK	V	4	1	1	C4_03470C_A		1344.71					High	3.62555	High	3.62555	High	3.78519	High	3.78519	0							2	672.861	3.98514	2	672.861	3.98514	2	672.86	3.84346	2	672.86	3.84346
	DVAPAAPAAPADQAPTVPAPQEFNTAIT	II	3	1	1	C4_03470C_A		2731.35			High	4.93347			High	3.93025			High	3.99259	0				2	1366.18	3.53212				2	1366.18	3.82846				2	1366.18	3.75562
	AIIHHAPEFNM	I	3	1	1	C4_03470C_A	M11(Oxidation)	1295.62			High	2.53273			High	2.9445			High	3.13989	0				2	648.314	3.53462				2	648.315	3.84513				2	648.314	3.75053
	DGANDDVANAVVRLPEIVAR	V	2	1	1	C4_03470C_A		2094.09									High	4.71903	High	4.71903	0													3	698.702	3.73243	3	698.702	3.73243
	DVAPAAPAAPADQAPTVPAPQEFNTAITKRSIIGIIMGILGNIPQVIQIIMSIVKAFKGNK	II-III	2	1	1	C4_03470C_A	M37(Oxidation); M51(Oxidation)	6337.49									High	6.45801	High	6.45801	4													6	1057.09	16.6489	6	1057.09	16.6489
	SIIGIIMGILGNIPQVIQIIMSIVKAFKG	III	1	1	1	C4_03470C_A	M7(Oxidation); M21(Oxidation)	3098.81			High	5.90841									0				3	1033.61	29.9908
			595

## Sheet: OECs+Wt 3h (1)
Accession	Description		ΣCoverage	Σ# Proteins	Σ# Unique Peptides	Σ# Peptides	Σ# PSMs	Score A2	Coverage A2	# Peptides A2	# PSM A2	Score A4	Coverage A4	# Peptides A4	# PSM A4	Score B2	Coverage B2	# Peptides B2	# PSM B2	Score B4	Coverage B4	# Peptides B4	# PSM B4	Score C2	Coverage C2	# Peptides C2	# PSM C2	Score C4	Coverage C4	# Peptides C4	# PSM C4	# AAs	MW [kDa]	calc. pI
C4_03470C_A	ECE1		15.87	1	3	3	154	167.049	11.44	1	34	210.611	15.87	3	43		0				0			162.882	11.44	1	31	235.169	15.87	3	46	271	28.8603	5.77002
	Sequence	Ece1 peptide	# PSMs	# Proteins	# Protein Groups	Protein Group Accessions	Modifications	MH+ [Da]	A2	XCorr A2	A4	XCorr A4	B2	XCorr B2	B4	XCorr B4	C2	XCorr C2	C4	XCorr C4	# Missed Cleavages	Charge A2	m/z [Da] A2	RT A2	Charge A4	m/z [Da] A4	RT A4	Charge B2	m/z [Da] B2	RT B2	Charge B4	m/z [Da] B4	RT B4	Charge C2	m/z [Da] C2	RT C2	Charge C4	m/z [Da] C4	RT C4
	SIIGIIMGILGNIPQVIQIIMSIVKAFKGNK	III	86	1	1	C4_03470C_A	M7(Oxidation)	3324.94	High	8.19273	High	8.19273					High	8.47789	High	8.47789	0	4	831.994	28.2634	4	831.994	28.2634							4	831.994	28.564	4	831.994	28.564
	SIIGIIMGILGNIPQVIQIIMSIVKAFKGNK	III	28	1	1	C4_03470C_A		3308.96	High	8.32861	High	8.32861					High	8.30908	High	8.30908	2	4	827.995	31.6725	4	827.995	31.6725							4	827.995	31.5226	4	827.995	31.5226
	SIIGIIMGILGNIPQVIQIIMSIVKAFKGN	III	17	1	1	C4_03470C_A	M7(Oxidation)	3196.85			High	6.93387							High	7.38597	0				3	1066.29	32.4656										3	1066.29	33.6735
	SIIGIIMGILGNIPQVIQIIMSIVKAFKGNK	III	14	1	1	C4_03470C_A	M7(Oxidation); M21(Oxidation)	3340.95	High	9.12263	High	9.12263					High	9.02128	High	9.02128	0	4	835.992	24.1181	4	835.992	24.1181							4	835.992	24.5291	4	835.992	24.5291
	SIIGIIMGILGNIPQVIQIIMSIVKAFKGN	III	5	1	1	C4_03470C_A		3180.86			High	7.84268							High	7.37502	0				3	1060.96	37.5727										3	1060.96	37.5132
	SAESALKDSQPV	VII	2	1	1	C4_03470C_A		1231.62			High	3.74869							High	3.79322	0				2	616.313	3.50975										2	616.312	3.51971
	SIIGIIMGILGNIPQVIQIIMSIVKAFKGN	III	2	1	1	C4_03470C_A	M7(Oxidation); M21(Oxidation)	3212.86											High	6.89277	0																3	1071.62	28.943
			154

## Sheet: OECs+Wt 3h (2)
Accession	Description		ΣCoverage	Σ# Proteins	Σ# Unique Peptides	Σ# Peptides	Σ# PSMs	Score A2	Coverage A2	# Peptides A2	# PSM A2	Score A4	Coverage A4	# Peptides A4	# PSM A4	Score B2	Coverage B2	# Peptides B2	# PSM B2	Score B4	Coverage B4	# Peptides B4	# PSM B4	Score C2	Coverage C2	# Peptides C2	# PSM C2	Score C4	Coverage C4	# Peptides C4	# PSM C4	# AAs	MW [kDa]	calc. pI
C4_03470C_A	ECE1		11.81	1	2	2	81	80.3184	11.81	2	16	80.3184	11.81	2	15	67.6131	11.44	1	13	67.6131	11.44	1	13	58.2423	11.44	1	12	58.2423	11.44	1	12	271	28.8603	5.77002
	Sequence	Ece1 peptide	# PSMs	# Proteins	# Protein Groups	Protein Group Accessions	Modifications	MH+ [Da]	A2	XCorr A2	A4	XCorr A4	B2	XCorr B2	B4	XCorr B4	C2	XCorr C2	C4	XCorr C4	# Missed Cleavages	Charge A2	m/z [Da] A2	RT A2	Charge A4	m/z [Da] A4	RT A4	Charge B2	m/z [Da] B2	RT B2	Charge B4	m/z [Da] B4	RT B4	Charge C2	m/z [Da] C2	RT C2	Charge C4	m/z [Da] C4	RT C4
	SIIGIIMGILGNIPQVIQIIMSIVKAFKGNK	III	39	1	1	C4_03470C_A	M7(Oxidation)	3324.95	High	6.87756	High	6.87756	High	6.547	High	6.547	High	6.85015	High	6.85015	0	4	831.993	30.8035	4	831.993	30.8035	4	831.992	30.5826	4	831.992	30.5826	4	831.995	30.0898	4	831.995	30.0898
	SIIGIIMGILGNIPQVIQIIMSIVKAFKGNK	III	22	1	1	C4_03470C_A		3308.96	High	7.74578	High	7.74578	High	7.71311	High	7.71311	High	7.8428	High	7.8428	0	4	827.995	34.3729	4	827.995	34.3729	4	827.995	34.2978	4	827.995	34.2978	4	827.996	34.1395	4	827.996	34.1395
	SIIGIIMGILGNIPQVIQIIMSIVKAFKGNK	III	18	1	1	C4_03470C_A	M7(Oxidation); M21(Oxidation)	3340.95	High	7.83843	High	7.83843	High	7.26624	High	7.26624	High	7.50423	High	7.50423	2	4	835.993	25.9457	4	835.993	25.9457	4	835.992	25.1815	4	835.992	25.1815	4	835.992	24.415	4	835.992	24.415
	SIIGIIMGILGNIPQVIQIIMSIVKAFKGNKR	III	2	1	1	C4_03470C_A		3465.05	High	6.34159	High	6.34159									0	4	867.018	29.4693	4	867.018	29.4693
			81

## Sheet: OECs+Wt 18h
Accession	Description		ΣCoverage	Σ# Proteins	Σ# Unique Peptides	Σ# Peptides	Σ# PSMs	Score A2	Coverage A2	# Peptides A2	# PSM A2	Score A4	Coverage A4	# Peptides A4	# PSM A4	Score B2	Coverage B2	# Peptides B2	# PSM B2	Score B4	Coverage B4	# Peptides B4	# PSM B4	Score C2	Coverage C2	# Peptides C2	# PSM C2	Score C4	Coverage C4	# Peptides C4	# PSM C4	# AAs	MW [kDa]	calc. pI
C4_03470C_A	ECE1		28.78	1	8	8	209		0			892.485	28.78	8	209						0											271	28.8603	5.77002
	Sequence	Ece1 peptide	# PSMs	# Proteins	# Protein Groups	Protein Group Accessions	Modifications	MH+ [Da]	A2	XCorr A2	A4	XCorr A4	B2	XCorr B2	B4	XCorr B4	C2	XCorr C2	C4	XCorr C4	# Missed Cleavages	Rank A2	Charge A2	m/z [Da] A2	RT A2	Rank A4	Charge A4	m/z [Da] A4	RT A4	Rank B2	Charge B2	m/z [Da] B2	RT B2	Rank B4	Charge B4	m/z [Da] B4	RT B4	Rank C2	Charge C2	m/z [Da] C2	RT C2	Rank C4	Charge C4	m/z [Da] C4	RT C4
	DGLEDFLDELLQRLPQLIT	VII	64	1	1	C4_03470C_A		2228.18			High	5.42744									0					1	2	1114.59	23.861
	SIIGIIMGILGNIPQVIQIIMSIVKAFKGNK	III	53	1	1	C4_03470C_A	M7(Oxidation)	3324.94			High	8.66988									0					1	4	831.992	24.4309
	SIIGIIMGILGNIPQVIQIIMSIVKAFKGNK	III	34	1	1	C4_03470C_A		3308.96			High	7.52566									0					1	4	827.995	28.6134
	DGLEDFLDELLQRLP	VII	23	1	1	C4_03470C_A		1772.9			High	3.28061									0					1	2	886.954	18.2864
	SIIGIIMGILGNIPQVIQIIMSIVKAFKGN	III	13	1	1	C4_03470C_A	M7(Oxidation)	3196.85			High	7.34751									0					1	3	1066.29	28.1637
	SIIGIIMGILGNIPQVIQIIMSIVKAFKGNK	III	10	1	1	C4_03470C_A	M7(Oxidation); M21(Oxidation)	3340.93			High	7.861									0					1	4	835.989	19.0698
	SIIGIIMGILGNIPQVIQIIMSIVKAFKGN	III	4	1	1	C4_03470C_A	M7(Oxidation); M21(Oxidation)	3212.84			High	7.01794									0					1	3	1071.62	24.2848
	SIIGIIMGILGNIPQVIQIIMSIVKAFKGN	III	4	1	1	C4_03470C_A		3180.86			High	6.73097									0					1	3	1060.96	34.1421
	DVAPAAPAAPADQAPTVPAPQEFNTAIT	II	1	1	1	C4_03470C_A		2731.37			High	3.44173									0					1	2	1366.19	5.78927
	EDFLDELLQRLP	VII	1	1	1	C4_03470C_A		1487.78			High	3.10598									0					1	2	744.392	6.01681
	EDFLDELLQRLPQLIT	VII	1	1	1	C4_03470C_A		1943.04			High	2.37377									0					1	2	972.024	31.7901
	SIIGIIMGILGNIPQVIQIIMSIVKAFKG	III	1	1	1	C4_03470C_A		3066.82			High	3.04339									0					1	3	1022.95	35.3061
			209

[truncated: 24 more sheets: PepstatinA, EtOH ctrl, ece1ΔΔ (1), ece1ΔΔ (2), ece1ΔΔ+ECE1, ece1ΔΔ+ECE1Δ184-279, kex1ΔΔ (1), kex1ΔΔ (2), kex1ΔΔ (3), kex1ΔΔ+KEX1, R31A (1), R31A (2), R61A (1), R61A (2), R93A (1), R93A (2), R126A (1), R126A (2), R160A, R194A …]
